# Supplementary material for: Genome-Wide Analysis of the JAZ Family in Brassica rapa and the Roles of BrJAZ1a and 6b in Response to Stresses
Source: Int J Mol Sci. 2025 Dec 27;27(1):289. doi: 10.3390/ijms27010289 (PMC12786106; doi:10.3390/ijms27010289)
Supplement: Supplementary file 1 [file ijms-27-00289-s001.zip]

Archive with 1 entries (1 files):
- ijms-4039982-supplementary.pdf
